# Supplementary material for: The Servqual Method as an Assessment Tool of the Quality of Medical Services in Selected Asian Countries
Source: Int J Environ Res Public Health. 2022 Jun 26;19(13):7831. doi: 10.3390/ijerph19137831 (PMC9266116; doi:10.3390/ijerph19137831)
Supplement: Supplementary file 1 [file ijerph-19-07831-s001.zip]

Archive with 1 entries (1 files):
- ijerph-1746619-supplementary.pdf
